# Supplementary material for: Clay-Catalyzed Ozonation of Hydrotalcite-Extracted Lactic Acid Potential Application for Preventing Milk Fermentation Inhibition
Source: Molecules. 2022 Oct 1;27(19):6502. doi: 10.3390/molecules27196502 (PMC9572240; doi:10.3390/molecules27196502)
Supplement: Supplementary file 1 [file molecules-27-06502-s001.zip]

Archive with 1 entries (1 files):
- molecules-1935215-supplementary.pdf
